# Supplementary material for: Geochemical and Metagenomic Characterization of Jinata Onsen, a Proterozoic-Analog Hot Spring, Reveals Novel Microbial Diversity including Iron-Tolerant Phototrophs and Thermophilic Lithotrophs
Source: Microbes Environ. 2019 Aug 14;34(3):278–92. doi: 10.1264/jsme2.ME19017 (PMC6759342; doi:10.1264/jsme2.ME19017)
Supplement: Supplementary file 5 [file 34_278_s6.xlsx]

## Sheet: SupplementalTable7
	A-family Heme Copper O2 Reductase	B-family Heme Copper O2 Reductase	C-family Heme Copper O2 Reductase	Alternative Complex III	bc Complex III	rubisco	Hydrogenase	Cyc2 cytochrome	pioA
J004	-	-	-	RMH62654	RMH60687	RFFS01000167.1	-	-	-
J005	-	-	RMH59190	RMH60398	RMH61982	-	-	RMH60656	-
J008	RMH74575	-	RMI24920	RMH77926	RMI02869	RMI14042	RMH77926	-	-
J009	-	-	RMH50347	RMH52908	-	RMH52320	-	RFFX01000054.1	-
J027	RFGP01000121.1	-	-	-	RFGP01000167.1	-	-	-	-
J030	-	-	-	-	RMG92247	-	-	-	-
J033	RMG89700	RMG94311	-	RMG98336	RMH01780	-	-	-	-
J036	RMG63662	RMG65675	-	-	RMG65216	-	-	-	-
J038	RMG76912	-	-	-	RMG70183	-	-	-	-
J039	RMG86956	RMG87948	-	-	RMG85030	-	-	-	-
J042	RMG69146	-	RMG63770	RMG68885	-	RMG64267	RMG68885	-	-
J064	RMF77185	-	-	RMF79101	RMF78193	-	-	-	-
J070	RMF63685	-	RMF69357	RMF68875	RMF57915	-	-	-	-
J075	RMF54640	-	-	RMF56735	RMF61693	-	-	-	RMF59714
J076	RMF52458	-	-	-	RMF53921	-	-	-	-
J082	RMF48812	-	-	-	-	-	-	-	-
J095	RME98380	-	-	RME98386	RMF04772	RMF04955	RME98386	-	-
J097	RME88336	RME88946	-	RME86906	RME89997	-	-	-	-
J098	-	-	RME82307	RME87509	RME81754	RME85775	-	RME84271	-
J111	RME74747	-	-	RME79047	RME72021	-	-	-	-
J114	RFJY01000016.1	-	-	RFJY01000397.1	-	RFJY01000360.1	RFJY01000397.1	-	-
J123	RME44945	-	-	RME45521	RME45339	-	-	-	-
J129	RME13311	RME13929	-	-	RME11531	-	-	-	-
J130	RME05599	RME07725	-	RME07628	RME06600	-	-	-	-
J140	RMD89029	-	-	RMD89092	RMD88864	-	-	-	-
J141	RME00861	-	-	RMD92290	RMD94428	RME00383	-	-	-
